# Supplementary material for: Regulatory Cross-Talk Links Vibrio cholerae Chromosome II Replication and Segregation
Source: PLoS Genet. 2011 Jul 21;7(7):e1002189. doi: 10.1371/journal.pgen.1002189 (PMC3141006; doi:10.1371/journal.pgen.1002189)
Supplement: Dataset S1 — List of oligonucleotides used in this study. (XLS) [file pgen.1002189.s001.xls]

## Sheet: Sheet1
Oligo nucleotide Name	Sequence (5' -> 3')	To construct	by
YPR139	AGCCAAGCTTAGTCTAGACTAGTTTAGCTTACGCTGCACAAAATC	pYB273	PCR
YPR147	TGTAAAACGACGGCCAGT	pYB199, pYB276	PCR
YPR148	CAGGAAACAGCTATGAC	pYB199	PCR
YPR149	AATTCATTTACACTGTAAATG	pYB141, pYB447	ds DNA
YPR150	AATTCATTTACAGTGTAAATG	pYB141, pYB447	ds DNA
YPR152	CCCCCCGGGTACCACACAGGAAACAGCATGGCAATTAAAACTTCTGAAC	pYB273	PCR
YPR264	AATTCATTTGCACTCTAAATG	pYB217, pYB448	ds DNA
YPR265	AATTCATTTAGAGTGCAAATG	pYB217, pYB448	ds DNA
YPR324	CTAGAATTTACACTGTAAATA	pYB193	ds DNA
YPR325	AGCTTATTTACAGTGTAAATT	pYB193	ds DNA
YPR354	CTAGAATTTGCACTCTAAATA	pYB216	ds DNA
YPR355	AGCTTATTTAGAGTGCAAATT	pYB216	ds DNA
YPR494	GGAATTCGATGAGAAAATGCCTATCTTTCC	pYB276	PCR
YPR550	CGGGTACCACACAGGAAACAGCATGAGCTCAGAAGAAAAACG	pYB294	PCR
YPR551	TCGAAGCTTAGTCTAGATTAGGCTCCAGCGGCCATCTCATC	pYB294	PCR
YPR796	CATGCCATGGCCAGCTCAGAAGAAAAACGATTGA	pYB255	PCR
YPR798	GGCCTCGAGGGAAACCAGCTCGTTACG	pYB255	PCR
YPR828	AATTTCAGC	pCB192-YY	ds DNA
YPR829	TCAGCTGA	pCB192-YY	ds DNA
YPR858	CGCCCTTCAGTGTCACTTATTTAGAGTGCAAATCCACGTTTTGAAGTG	pYB379	PCR (quick change)
YPR859	CACTTCAAAACGTGGATTTGCACTCTAAATAAGTGACACTGAAGGGCG	pYB379	PCR (quick change)
YPR897	CACTCAGGTTGTGGATAAAC	pYB405	PCR
YPR898	GATCCGTATCACACTTACCG	pYB405	PCR
YPR900	ATCGTTTCGGTGATACC	pYB406, pYB407	PCR
YPR901	GGAACAAAAGCTGGGTAC	pYB406, pYB407	PCR
YPR940	GCTCTAGACCGCTTCTTCCATCTTAGCG	pYB432, pYB445	PCR
YPR941	TAGGCATTTTCTCATCTTGCCACTGTAATATTTAAAATGT	pYB432	PCR
YPR942	ACATTTTAAATATTACAGTGGCAAGATGAGAAAATGCCTA	pYB432	PCR
YPR943	GCTCTAGAAGCGGGATTACGAAAGCATG	pYB432, pYB445	PCR
YPR949	TAAATATTACAGTGTCACTTATTTAGAGTGCAAATCCACGTTTTGAAGTGATGAT	pYB445	PCR (quick change)
YPR950	ATCATCACTTCAAAACGTGGATTTGCACTCTAAATAAGTGACACTGTAATATTTA	pYB445	PCR (quick change)
YPR956	TTAAGATTTACACTGTAAATC	pYB451	ds DNA
YPR957	TTAAGATTTACAGTGTAAATC	pYB451	ds DNA
YPR962	CCCAAGCTTGCTTGAATCCTGCGCATC	pYB452, pYB453	PCR
YPR963	GGAATTCCTTTTCATTGCCAATTTCCGT	pYB452, pYB453	PCR
